# Supplementary material for: GRIK1 promotes glioblastoma malignancy and is a novel prognostic factor of poor prognosis
Source: Oncol Res. 2024 Mar 20;32(4):727–36. doi: 10.32604/or.2023.043391 (PMC10972720; doi:10.32604/or.2023.043391)
Supplement: Supplementary file 1 [file OncolRes-32-43391-s001.xlsx]

## Sheet: Sheet1
GRIK1	GRIK1 score	GRIK1 classification （>=6 is 2，<6 is 1）	Times	Gender (Male：1；female:2)	Age
3*2	6	2	1	2	76
2*2	2	1	59	2	68
2*2	4	1	7	2	64
3*3	9	2	42	2	41
3*1	3	1	57	1	29
3*3	9	2	30	1	58
2*4	8	2	25	1	30
3*4	12	2	12	2	65
3*3	9	2	24	2	27
2*4	8	2	27	2	54
3*2	6	2	1	2	41
1*4	4	1	51	2	25
3*3	9	2	10	1	75
2*3	6	2	11	2	58
1*3	3	1	47	1	36
2*2	4	1	9	1	68
3*2	6	2	44	2	43
3*4	12	2	3	1	47
3*2	6	2	28	2	60
3*2	6	2	38	1	34
3*3	9	2	7	1	52
3*2	6	2	9	2	71
1*1	1	1	8	1	54
2*1	2	1	34	2	43
3*2	6	2	4	1	73
3*3	9	2	6	1	70
2*1	2	1	33	1	51
3*1	3	1	4	2	68
3*4	12	2	9	1	68
1*1	1	1	8	1	60
3*2	6	2	8	2	70
3*4	12	2	28	1	50
2*2	4	1	6	1	55
1*3	3	1	17	2	49
1*1	1	1	11	2	53
3*1	3	1	26	1	52
3*2	6	2	6	2	44
2*3	6	2	4	2	35
3*1	3	1	4	2	33
3*3	9	2	6	1	69
3*4	12	2	6	1	53
1*2	2	1	22	1	64
2*4	8	2	18	2	49
3*2	6	2	15	1	35
2*3	6	2	15	1	66
2*2	4	1	7	1	69
1*4	4	1	31	1	57
1*3	3	1	19	1	33
2*1	2	1	13	1	32
2*1	2	1	13	2	46
2*2	4	1	13	2	56
1*4	4	1	29	2	22
3*3	9	2	6	1	66
4*3	12	2	22	2	75
2*4	8	2	14	2	60
3*2	6	2	4	1	56
3*3	9	2	12	1	58
3*4	12	2	18	1	70
3*4	12	2	8	2	26
2*4	8	2	4	1	58
2*4	8	2	7	2	65
3*2	6	2	12	1	60
2*2	4	1	17	2	48
3*1	3	1	16	1	48
2*3	6	2	16	1	56
2*3	6	2	3	1	64

## Sheet: Sheet2
Times	Low GRIK1 Staining	High GRIK1 Staining
1		1
59	1
7	1
42		1
57	1
30		1
25		1
12		1
24		1
27		1
1		1
51	1
10		1
11		1
47	1
9	1
44		1
3		1
28		1
38		1
7		1
9		1
8	1
34	1
4		1
6		1
33	1
4	1
9		1
8	1
8		1
28		1
6	1
17	1
11	1
26	1
6		1
4		1
4	1
6		1
6		1
22	1
18		1
15		1
15		1
7	1
31	1
19	1
13	1
13	1
13	1
29	1
6		1
22		1
14		1
4		1
12		1
18		1
8		1
4		1
7		1
12		1
17	1
16	1
16		1
3		1
